# Supplementary material for: Genome-Wide Identification of the A20/AN1 Zinc Finger Protein Family Genes in Ipomoea batatas and Its Two Relatives and Function Analysis of IbSAP16 in Salinity Tolerance
Source: Int J Mol Sci. 2022 Sep 30;23(19):11551. doi: 10.3390/ijms231911551 (PMC9570247; doi:10.3390/ijms231911551)
Supplement: Supplementary file 1 [file ijms-23-11551-s001.zip]

Archive with 2 entries (2 files):
- supplementary figure 20220926.pdf
- Supplementary Tables 20220918.xlsx
